# Supplementary material for: Genomic Diversity and Geographic Distribution of Newcastle Disease Virus Genotypes in Africa: Implications for Diagnosis, Vaccination, and Regional Collaboration
Source: Viruses. 2024 May 16;16(5):795. doi: 10.3390/v16050795 (PMC11125703; doi:10.3390/v16050795)
Supplement: Supplementary file 1 [file viruses-16-00795-s001.zip]

Archive with 5 entries (5 files):
- Table S1 Distribution of class II NDV genotypes in Eastern Africa.pdf
- Table S2 Distribution of class II NDV genotypes in Southern Africa.pdf
- Table S3 Distribution of class II NDV genotypes in Western Africa.pdf
- Table S4 Distribution of class II NDV genotypes in Central Africa.pdf
- Table S5 Distribution of class II NDV genotypes in Northern Africa.pdf
